# Supplementary material for: Are estimates of food insecurity among college students accurate? Comparison of assessment protocols
Source: PLoS One. 2019 Apr 24;14(4):e0215161. doi: 10.1371/journal.pone.0215161 (PMC6481800; doi:10.1371/journal.pone.0215161)
Supplement: S2 File — (DO) [file pone.0215161.s003.do]

clear

*Tell STATA to use the file S1_Dataset.dta
use "C:\Users\cjnikol2\Downloads\S1_Dataset.dta"

*Describe age: mean and SD(all participants(n=462))
sum d_age_o

*Describe classification(all participants):n and percentage
tab classification

*Describe race/ethnicity(all participants)
tab race

*Describe gender identity(all participants)
tab d_gender_o

*Describe living situation(all participants)
tab d_livesit_o

*Describe living with others(all participants)
tab live_spouse
tab live_roommate 
tab live_child

*Describe country of birth(all participants)
tab birthcountry

*Describe first-gen college(all participants)
tab firstgen

*Describe financial support
tab fin_family/*from family*/
tab fin_employ/*from employment*/
tab fin_govt/*government*/
tab fin_schol/*from scholarship*/
tab fin_loan/*from loan*/
tab fin_other/*from other sources*/

*Describe parent income(all participants)
tab ttlincome

*Describe social class(all participants)
tab socialclass

*Describe NSLP(all participants)
tab freelunch

*Describe SNAP(all participants)
tab SNAP

*Experience with community college(all participants)
tab cc_xp

*Describe people who are going to community college
tab cc_hs /*high school*/
tab cc_before/*community college before uiuc*/
tab cc_during/*community college during uiuc*/

*Describe meal plan(all participants):n and percentage
tab mealplan

*Describe estimated financial support per semester for overall sample
sum finance_sem

*Describe prevalence results from FI survey with surveys alone, surveys + screeners & with screeners + financial consideration
tab fs_cat_6
tab fs_cat_10
tab fs_cat_6sc
tab fs_cat_10sc
tab fs_cat_6scfin
tab fs_cat_10scfin

*Tabulate binary FI estimates from six protocols
tab insec_6 
tab insec_10 
tab insec_6sc 
tab insec_10sc 
tab insec_6scfin 
tab insec_10scfin


***Comparing agreement of FI protocols
*Overall % agreement
gen byte agree6to10 = (insec_6 == insec_10)
ci proportions agree6to10

gen byte agree6to6sc = (insec_6 == insec_6sc)
ci proportions agree6to6sc

gen byte agree6to10sc = (insec_6 == insec_10sc)
ci proportions agree6to10sc

gen byte agree6to6scfin = (insec_6 == insec_6scfin)
ci proportions agree6to6scfin

gen byte agree6to10scfin = (insec_6 == insec_10scfin)
ci proportions agree6to10scfin

gen byte agree10to10sc = (insec_10 == insec_10sc)
ci proportions agree10to10sc

gen byte agree10to6scfin = (insec_10 == insec_6scfin)
ci proportions agree10to6scfin

gen byte agree10to10scfin = (insec_10 == insec_10scfin)
ci proportions agree10to10scfin

gen byte agree6scto10 = (insec_6sc == insec_10)
ci proportions agree6scto10

gen byte agree6scto10sc = (insec_6sc == insec_10sc)
ci proportions agree6scto10sc

gen byte agree6scto6scfin = (insec_6sc == insec_6scfin)
ci proportions agree6scto6scfin

gen byte agree6scto10scfin = (insec_6sc == insec_10scfin)
ci proportions agree6scto10scfin

gen byte agree10scto6scfin = (insec_10sc == insec_6scfin)
ci proportions agree10scto6scfin

gen byte agree10scto10scfin = (insec_10sc == insec_10scfin)
ci proportions agree10scto10scfin

gen byte agree6scfinto10scfin = (insec_6scfin == insec_10scfin)
ci proportions agree6scfinto10scfin


***Before running the log models, simplifying some categorical variables to increase statistical power
*Race/ethnicity
recode race (0 = 0) (3 = 1) (1 2 4 = 2), gen(race_n)
label define racen 0 "White" 1 "Asian" 2 "Other"
label values race_n racen

*Parent income
recode ttlincome (0 1 2 = 0) (3 4 = 1) (5 = 2) (6 = 3), gen(parentinc)
label define inc_n 0 "Under $55000" 1 "$55000 to $99999" 2 "$100000 to $149999" 3 "$150000 or more"
label values parentinc inc_n

*Financial support, changing to be on $1000s scale instead of $1s
replace finance_sem = finance_sem/1000

*Mealplan, simplifying to y/n
recode mealplan (0 = 0) (1 2 3 4 5 = 1), gen(havemealplan)


***REGRESSION MODELS

*****testing correlations between variables
*everything possible
pwcorr fs_sum_10 d_age_o finance_sem race_n d_livesit_o firstgen fin_family parentinc /*
*/ socialclass freelunch SNAP mealplan rateofhealth classification/*
*/ rateofdiet cc_before fin_employ fin_govt fin_schol fin_loan

***VARIABLES DROPPED:
*finance_sem: concerns about accuracy 
*age: -0.56 rlstp with mealplan use, only mealplan included
*parentinc: high missing values and had sig rlstp with fingovt (-0.5), socialclass (0.56) & freelunch (-0.56) so not included
*rateofhealth: 0.62 rlstp with rateofdiet, only rateofdiet used
*mealplan: -0.65 rlstp with classification, only classification used
*rateofdiet may cause endogeneity problem so not used

*model with insecurity based on 6-item
logit insec_6 i.race_n i.d_livesit_o i.classification i.cc_before/*
*/ i.firstgen i.socialclass i.freelunch i.SNAP i.fin_family i.fin_employ /*
*/ i.fin_govt i.fin_schol i.fin_loan, or
linktest
fitstat

*model with insecurity based on 10-item
logit insec_10 i.race_n i.d_livesit_o i.classification i.cc_before/*
*/ i.firstgen i.socialclass i.freelunch i.SNAP i.fin_family i.fin_employ /*
*/ i.fin_govt i.fin_schol i.fin_loan, or
linktest
fitstat

*model with insecurity based on 6-item w/screeners 
logit insec_6sc i.race_n i.d_livesit_o i.classification i.cc_before/*
*/ i.firstgen i.socialclass i.freelunch i.SNAP i.fin_family i.fin_employ /*
*/ i.fin_govt i.fin_schol i.fin_loan, or
linktest
fitstat

*model with insecurity based on 10-item w/screeners 
logit insec_10sc i.race_n i.d_livesit_o i.classification i.cc_before/*
*/ i.firstgen i.socialclass i.freelunch i.SNAP i.fin_family i.fin_employ /*
*/ i.fin_govt i.fin_schol i.fin_loan, or
linktest
fitstat
